# Supplementary material for: Most frequent South Asian haplotypes of ACE2 share identity by descent with East Eurasian populations
Source: PLoS One. 2020 Sep 16;15(9):e0238255. doi: 10.1371/journal.pone.0238255 (PMC7494073; doi:10.1371/journal.pone.0238255)
Supplement: S2 Table — The frequencies of alternate alleles for each loci and group have been mentioned in the table. The three important SNPs studied in details have been highlighted. (XLSX) [file pone.0238255.s006.xlsx]

## Sheet: Sheet1
S. No.	rs number	Build 37	Build 38	Ref Allele	Alternate Allele	Functional Consequence	Haplotype association	EUROPE	CAUCASUS	WEST ASIA	CENTRAL ASIA	SOUTH ASIA	SEA_M	SEA_I	SIBERIA	AMERICA
1	rs753722286	15578804	15560681	C	T	intron_variant, genic_downstream_transcript_variant	-	0	0	0	0	0	0.0278	0	0	0
2	rs182366225	15579294	15561171	C	T	intron_variant, 3_prime_UTR_variant	Ht3	0	0	0	0	0	0	0.0444	0	0
3	rs368532560	15579931	15561808	A	T	3_prime_UTR_variant, intron_variant	-	0	0	0	0	0	0	0.0222	0	0
4	rs750065285	15580887	15562764	G	C	intron_variant	-	0	0	0	0	0	0.0278	0	0	0
5	NA	15581421	15563298	C	A	intron_variant	Ht1	0	0	0	0	0	0	0	0.0046	0
6	rs770940662	15581652	15563529	C	A	intron_variant	Ht2	0.005	0	0	0	0	0	0	0	0
7	rs35803318	15582209	15564086	C	T	coding_sequence_variant, synonymous_variant	Ht1	0.055	0.0513	0	0.0208	0	0	0	0	0.1538
8	rs41303171	15582298	15564175	T	C	missense_variant, coding_sequence_variant	-	0.025	0	0	0	0.04	0	0	0.0231	0
9	rs188959000	15582572	15564449	G	T	intron_variant	-	0	0	0	0	0	0	0	0	0
10	rs233574	15582609	15564486	T	C	intron_variant	Ht1, Ht3	0.668	0.6026	0.35	0.7917	0.94	1	0.9556	0.9352	0.8462
11	rs1514283	15582747	15564624	T	C	intron_variant	-	0	0	0.05	0	0	0	0.0222	0.0185	0
12	rs1514282	15582763	15564640	T	C	intron_variant	-	0	0	0.05	0	0	0	0.0222	0.0185	0
13	rs1514281	15582786	15564663	T	C	intron_variant	-	0	0	0.05	0	0	0	0.0222	0.0185	0
14	rs2074192	15582790	15564667	C	T	intron_variant	Ht2, Ht3	0.391	0.3718	0.125	0.25	0.3	0.5278	0.4	0.4074	0.5769
15	rs4646186	15582857	15564734	G	A	intron_variant	-	0	0	0	0	0	0	0	0	0
16	rs233575	15582966	15564843	G	A	intron_variant	Ht1	0.668	0.6026	0.35	0.7917	0.94	1	0.9556	0.9352	0.8462
17	rs181390351	15583256	15565133	C	T	intron_variant	Ht3	0	0	0	0	0	0	0	0.0231	0
18	rs4646184	15583789	15565666	G	A	intron_variant	-	0	0	0	0	0	0	0	0	0
19	rs714205	15583904	15565781	C	G	intron_variant	Ht3	0.272	0.2308	0.125	0.5	0.6	0.4722	0.5333	0.5	0.2692
20	rs763287957	15583947	15565824	G	A	intron_variant	-	0	0	0	0	0	0	0	0	0
21	rs4646183	15584047	15565924	T	C	intron_variant	-	0	0	0	0	0	0	0	0	0
22	rs4646182	15584104	15565981	T	C	intron_variant	-	0	0	0	0	0	0	0	0	0
23	rs4646180	15584288	15566165	C	T	intron_variant	-	0	0	0	0	0	0	0	0	0
24	rs751603885	15584401	15566278	T	C	missense_variant, coding_sequence_variant	Ht2	0	0	0	0	0.02	0	0	0	0
25	rs4646179	15584420	15566297	A	G	coding_sequence_variant, synonymous_variant	-	0	0	0	0	0	0	0	0	0
26	NA	15584477	15566354	T	C	coding_sequence_variant	-	0	0	0	0	0	0	0	0	0
27	rs4646178	15584701	15566578	A	G	intron_variant	-	0	0	0	0	0	0	0	0	0
28	rs750721934	15584822	15566699	T	C	intron_variant	Ht3	0	0	0	0	0	0.0278	0	0	0
29	rs971180139	15584988	15566865	C	T	intron_variant	Ht2	0	0.0128	0	0	0	0	0	0	0
30	rs149683072	15585430	15567307	A	C	intron_variant	-	0	0	0	0	0	0	0	0	0
31	rs747549655	15585481	15567358	G	T	intron_variant	Ht3	0.0149	0	0	0	0	0	0	0.0185	0
32	rs373723722	15585686	15567563	C	T	intron_variant	Ht2	0	0	0	0	0	0	0.0222	0	0
33	rs61433707	15585987	15567864	C	T	intron_variant	-	0	0	0	0	0	0	0	0	0
34	rs754424565	15586177	15568054	A	G	intron_variant	-	0	0.0256	0	0	0	0	0	0	0
35	rs1514280	15586448	15568325	A	G	intron_variant	-	0.663	0.6026	0.35	0.75	0.94	1	0.9556	0.9352	0.8462
36	rs4240157	15586964	15568841	C	T	intron_variant	-	0.663	0.6026	0.3	0.75	0.94	1	0.9333	0.9167	0.8462
37	NA	15586973	15568850	A	G	intron_variant	Ht1	0	0.0128	0	0	0	0	0	0	0
38	NA	15586996	15568873	T	C	intron_variant	-	0	0	0	0	0	0	0.0111	0	0
39	rs184756568	15587105	15568982	C	T	intron_variant	-	0	0	0	0	0	0	0	0	0
40	NA	15587165	15569042	T	A	intron_variant	Ht2	0	0	0	0.0833	0	0	0	0.0093	0
41	rs4646177	15587324	15569201	G	T	intron_variant	-	0	0	0	0	0	0	0	0	0
42	rs4646176	15587504	15569381	C	G	intron_variant	-	0	0	0	0	0	0	0.0222	0.0185	0
43	NA	15587765	15569642	G	A	intron_variant	-	0	0	0	0	0	0	0	0	0.0385
44	rs185202584	15587859	15569736	T	C	intron_variant	-	0	0.0128	0	0	0	0	0	0	0
45	rs4646175	15587979	15569856	T	C	intron_variant	-	0	0	0	0	0	0	0	0	0
46	rs4646174	15588271	15570148	C	G	intron_variant	-	0.633	0.6026	0.3	0.75	0.94	1	0.9333	0.9167	0.8462
47	rs184874220	15588354	15570231	T	A	intron_variant	-	0	0	0	0	0	0.0278	0	0	0
48	NA	15588563	15570440	A	G	intron_variant	-	0	0	0	0	0	0	0	0	0
49	rs1008443594	15588613	15570490	C	T	intron_variant	-	0.0050	0	0	0	0	0	0	0	0
50	rs4646171	15589028	15570905	T	C	intron_variant	-	0	0	0	0	0	0	0.0222	0.0185	0
51	rs144061872	15589185	15571062	C	T	intron_variant	-	0.0198	0	0	0	0	0	0	0	0
52	NA	15589486	15571363	T	C	intron_variant	-	0	0	0	0	0	0	0	0	0
53	NA	15589577	15571454	A	G	intron_variant	-	0.0050	0	0	0	0	0	0	0	0
54	rs375635972	15589586	15571463	C	T	intron_variant	-	0	0	0	0	0	0	0	0	0
55	rs4646170	15589621	15571498	A	C	intron_variant	-	0	0	0.05	0	0	0	0	0	0
56	rs142060377	15589680	15571557	G	A	intron_variant	-	0.0050	0	0	0	0	0	0	0	0
57	rs4646168	15589725	15571602	C	G	intron_variant	-	0	0	0.05	0	0	0	0	0	0
58	NA	15589952	15571829	A	G	intron_variant	-	0.0050	0	0	0	0	0	0	0	0
59	rs4646167	15589978	15571855	C	T	intron_variant	-	0	0	0	0	0	0	0	0	0
60	rs180864908	15590061	15571938	A	G	intron_variant	Ht3	0	0	0	0	0	0	0	0.0972	0.0769
61	rs185220883	15590068	15571945	C	A	intron_variant	Ht1	0.0050	0	0.05	0	0	0	0	0	0
62	rs2301692	15590120	15571997	T	C	intron_variant	-	0	0	0	0	0	0	0.0222	0.0185	0
63	rs2301693	15590192	15572069	G	A	intron_variant	-	0	0	0	0	0	0	0.0222	0.0185	0
64	NA	15590311	15572188	A	G	intron_variant	-	0.0050	0	0	0	0	0	0	0	0
65	rs767194965	15590454	15572331	G	A	intron_variant	-	0	0	0	0	0	0	0	0	0
66	rs768948617	15590562	15572439	A	T	intron_variant	Ht2, Ht3	0.0099	0	0.025	0	0	0	0	0	0
67	rs868058535	15590782	15572659	C	G	intron_variant	-	0	0	0	0	0	0	0	0	0
68	rs879922	15590807	15572684	C	G	intron_variant	-	0.633	0.6026	0.3	0.75	0.94	1	0.9333	0.9167	0.8462
69	NA	15590938	15572815	G	A	intron_variant	Ht3	0.0050	0	0	0	0	0	0	0	0
70	rs1331582740	15591057	15572934	C	T	intron_variant	Ht2	0	0	0.025	0	0	0	0	0	0
71	rs1315695859	15591082	15572959	G	A	intron_variant	Ht3	0	0	0	0	0.02	0	0	0	0
72	rs917052339	15591273	15573150	G	A	intron_variant	-	0.0099	0	0	0	0	0	0	0	0
73	NA	15591377	15573254	T	C	intron_variant	Ht3	0	0	0	0	0	0	0.0444	0	0
74	rs202137736	15591485	15573362	T	C	intron_variant	Ht3	0	0	0	0	0	0	0.0556	0	0
75	rs1016409802	15591517	15573394	T	C	coding_sequence_variant, missense_variant	-	0	0.0128	0	0	0	0	0	0	0
76	rs961921482	15591542	15573419	A	G	missense_variant, coding_sequence_variant	-	0	0	0	0	0	0	0	0.0046	0
77	rs4646192	15591662	15573539	C	T	intron_variant	-	0.0050	0	0	0	0	0	0	0.0046	0
78	rs4646165	15591720	15573597	C	T	intron_variant	-	0	0	0	0	0	0	0	0	0
79	rs183156483	15591721	15573598	G	A	intron_variant	-	0	0	0	0	0	0	0	0	0
80	rs187991938	15591773	15573650	C	G	intron_variant	-	0	0	0	0	0	0	0	0	0
81	rs746137008	15592102	15573979	A	T	intron_variant	-	0	0	0	0	0	0	0	0	0
82	rs993646814	15592227	15574104	A	C	intron_variant	-	0	0	0	0	0	0	0.0333	0	0
83	rs774374307	15592314	15574191	G	A	intron_variant	-	0	0	0	0	0	0	0	0	0
84	rs764085654	15592815	15574692	G	A	intron_variant	-	0	0	0	0	0	0	0	0	0
85	NA	15592980	15574857	T	C	intron_variant	Ht3	0	0	0	0	0	0	0	0.0046	0
86	rs780426244	15593115	15574992	G	A	intron_variant	-	0	0	0	0	0	0	0	0	0
87	rs1030203981	15593542	15575419	G	T	intron_variant	-	0	0	0	0	0	0	0	0.0046	0
88	NA	15594014	15575891	T	C	intron_variant	-	0.0050	0	0	0	0	0	0	0	0
89	rs771204033	15594322	15576199	G	A	intron_variant	Ht1	0.0149	0	0	0	0	0	0	0	0
90	rs148408803	15594833	15576710	C	T	intron_variant	Ht1	0.0149	0.0256	0	0.0208	0	0	0	0	0
91	rs775152799	15595001	15576878	T	C	intron_variant	-	0	0	0	0	0	0	0	0	0
92	NA	15595164	15577041	T	C	intron_variant	Ht2	0	0	0	0	0	0	0	0.0046	0
93	rs183546232	15595295	15577172	A	G	intron_variant	-	0.0248	0	0	0	0	0	0	0	0
94	rs4646161	15595467	15577344	C	G	intron_variant	-	0	0	0	0	0	0	0	0	0
95	rs4646160	15595696	15577573	T	G	intron_variant	-	0	0	0	0	0	0	0	0	0
96	NA	15595844	15577721	T	C	intron_variant	Ht2	0	0	0	0	0.02	0	0	0	0
97	rs4646159	15595914	15577791	C	T	intron_variant	-	0	0	0	0	0	0	0	0	0
98	NA	15596108	15577985	T	C	intron_variant	Ht1, Ht3	0.0050	0.0128	0	0	0.02	0	0	0	0
99	rs4646157	15596602	15578479	T	C	intron_variant	-	0	0	0	0	0	0	0	0	0
100	rs149958080	15596639	15578516	C	A	intron_variant	-	0	0	0	0	0	0	0	0	0
101	rs145693360	15596844	15578721	C	T	intron_variant	-	0	0	0	0	0	0	0	0	0
102	rs753061882	15596934	15578811	G	A	intron_variant	Ht3	0	0	0	0	0	0	0	0.0046	0
103	rs4646156	15597043	15578920	A	T	intron_variant	-	0.613	0.6538	0.3	0.75	0.9	1	0.9333	0.9028	0.8462
104	rs72614596	15597237	15579114	T	A	intron_variant	Ht2	0.0248	0	0	0	0	0.1667	0.1111	0.0463	0.0769
105	rs754351969	15597469	15579346	G	T	intron_variant	-	0	0	0	0	0	0	0	0	0
106	rs4646155	15597509	15579386	C	T	intron_variant	-	0	0	0	0	0	0	0	0.0185	0
107	rs4646190	15597568	15579445	A	G	intron_variant	Ht1	0.0248	0	0	0	0.04	0	0	0.0324	0
108	rs183880501	15597738	15579615	A	C	intron_variant	Ht3	0	0.0256	0	0	0	0	0	0	0
109	rs4646154	15597759	15579636	C	T	intron_variant	-	0	0	0	0	0	0	0	0	0
110	rs4646153	15597835	15579712	C	T	intron_variant	-	0.613	0.6538	0.35	0.75	0.9	1	0.9333	0.9028	0.8462
111	rs4646152	15598024	15579901	A	G	intron_variant	-	0.613	0.6538	0.35	0.75	0.9	1	0.9333	0.9028	0.8462
112	rs141562322	15598170	15580047	T	A	intron_variant	-	0	0	0	0	0	0	0	0	0
113	rs781591790	15598410	15580287	C	T	intron_variant	-	0	0	0	0	0	0	0	0	0
114	rs4646151	15598934	15580811	C	A	intron_variant	-	0	0	0	0	0	0	0	0	0
115	NA	15599207	15581084	A	G	intron_variant	-	0	0	0	0	0	0	0.0444	0	0
116	rs4646189	15599223	15581100	C	T	intron_variant	-	0.0149	0	0	0	0	0	0	0	0
117	rs4646150	15599581	15581458	C	T	intron_variant	Ht3	0	0	0	0	0	0	0	0.0093	0.0769
118	rs776731296	15599871	15581748	T	C	intron_variant	-	0	0	0	0	0	0	0	0	0
119	rs2048684	15600215	15582092	A	C	intron_variant	-	0.613	0.6538	0.35	0.75	0.9	1	0.9333	0.9028	0.8462
120	rs561004077	15600316	15582193	G	C	intron_variant	-	0	0	0	0	0	0	0	0.0093	0
121	rs199513198	15600679	15582556	C	T	intron_variant	-	0	0	0	0	0	0	0	0.0139	0
122	rs2316904	15600691	15582568	C	T	intron_variant	-	0.613	0.6538	0.35	0.75	0.9	1	0.9333	0.9028	0.8462
123	rs4646147	15600744	15582621	T	A	intron_variant	-	0.613	0.6538	0.35	0.75	0.9	1	0.9333	0.9028	0.8462
124	rs750902916	15600858	15582735	G	A	intron_variant	-	0	0	0	0	0	0	0	0	0
125	rs151005246	15600966	15582843	G	A	intron_variant	Ht2	0	0	0	0.0208	0	0	0	0.0463	0
126	rs4646146	15600987	15582864	T	C	intron_variant	-	0	0	0	0	0	0	0	0	0
127	rs4646145	15601056	15582933	A	G	intron_variant	-	0	0	0.05	0	0	0	0	0	0
128	rs2316903	15601274	15583151	G	T	intron_variant	-	0.613	0.6538	0.35	0.75	0.9	1	0.9333	0.9028	0.8462
129	rs4646188	15601343	15583220	A	G	intron_variant	Ht2, Ht3	0.1535	0.1667	0	0.0417	0	0	0	0.0278	0
130	NA	15601434	15583311	C	T	intron_variant	Ht2	0	0	0	0	0	0	0.0111	0	0
131	rs1320851757	15601488	15583365	C	T	intron_variant	-	0	0	0	0	0	0	0	0	0
132	rs4646144	15601695	15583572	G	A	intron_variant	-	0	0	0	0	0	0	0	0.0185	0
133	NA	15601835	15583712	T	C	intron_variant	-	0	0	0	0	0	0	0	0	0
134	NA	15602669	15584546	T	C	intron_variant	Ht1	0	0	0	0	0	0	0	0.0046	0
135	rs777966991	15602731	15584608	G	T	intron_variant	-	0	0.0256	0	0	0	0	0	0	0
136	rs751606027	15602754	15584631	T	C	intron_variant	-	0	0	0	0	0	0	0	0	0
137	rs4646142	15603064	15584941	G	C	intron_variant	Ht2	0.7129	0.2821	0.125	0.5	0.6	0.4722	0.5111	0.4954	0.2692
138	rs1228545946	15603162	15585039	A	G	intron_variant	-	0	0	0	0	0	0	0	0	0
139	rs41297301	15603508	15585385	G	T	intron_variant	Ht1	0.0149	0.0256	0	0.0208	0	0	0	0	0
140	rs927193196	15603509	15585386	G	C	intron_variant	-	0	0	0	0.0208	0	0	0	0.037	0
141	NA	15603804	15585681	T	C	intron_variant	Ht2	0	0	0	0	0.02	0	0	0	0
142	rs778744959	15604246	15586123	G	A	intron_variant	-	0	0	0	0	0	0	0	0	0
143	rs1333346195	15604276	15586153	A	C	intron_variant	-	0	0	0	0	0	0	0	0.0046	0
144	NA	15604291	15586168	T	G	intron_variant	-	0	0	0	0	0	0	0	0.0046	0
145	rs372812138	15604426	15586303	C	T	intron_variant	-	0	0	0	0	0	0	0	0	0
146	rs770503434	15604608	15586485	A	C	intron_variant	-	0	0	0	0	0	0	0	0.0046	0
147	rs993933079	15604691	15586568	T	C	intron_variant	-	0	0	0	0	0	0	0.0333	0	0
148	rs56700224	15604808	15586685	G	T	intron_variant	-	0	0	0.05	0	0	0	0	0	0
149	rs1514279	15604865	15586742	G	A	intron_variant	-	0.613	0.6538	0.3	0.75	0.9	1	0.9333	0.9028	0.8462
150	rs72614598	15605117	15586994	A	C	intron_variant	Ht2	0.0248	0	0	0	0	0.1667	0.1111	0.0463	0.0769
151	rs1297032626	15605186	15587063	T	C	intron_variant	-	0	0	0	0	0	0	0	0	0
152	NA	15605321	15587198	C	T	intron_variant	Ht2	0	0	0	0	0	0	0.0444	0	0
153	rs4646141	15605601	15587478	G	A	intron_variant	-	0	0	0	0	0	0	0	0	0
154	NA	15605630	15587507	C	A	intron_variant	-	0	0	0	0	0	0	0	0.0139	0
155	rs4646140	15605852	15587729	C	T	intron_variant	-	0	0	0	0	0	0	0	0.0185	0
156	rs372316810	15606002	15587879	G	C	intron_variant	-	0	0	0	0	0	0	0	0	0
157	NA	15606324	15588201	T	C	intron_variant	Ht3	0	0	0	0	0	0	0.0444	0	0
158	NA	15606491	15588368	G	A	intron_variant	Ht1	0	0	0	0	0	0	0.0444	0	0
159	rs4646138	15606573	15588450	C	T	intron_variant	-	0	0	0	0	0	0	0	0	0
160	rs4646137	15606715	15588592	C	T	intron_variant	-	0	0	0	0	0	0	0	0	0
161	NA	15607032	15588909	C	T	intron_variant	Ht3	0	0	0	0	0	0	0.0444	0	0
162	rs1176529991	15607067	15588944	G	A	intron_variant	-	0	0.0128	0	0	0	0	0	0	0
163	NA	15607287	15589164	T	C	intron_variant	Ht2	0.0050	0	0	0	0	0	0	0	0
164	rs779739108	15607590	15589467	T	G	intron_variant	-	0.0050	0	0	0	0	0	0	0	0
165	rs971249	15607650	15589527	T	C	intron_variant	-	0.613	0.6538	0.3	0.75	0.9	1	0.9333	0.9028	0.8462
166	rs1349944452	15608078	15589955	C	A	intron_variant	-	0	0	0	0	0	0	0	0	0
167	rs1304156199	15608085	15589962	C	T	intron_variant	-	0	0.0128	0	0	0	0	0	0	0
168	rs1262491345	15608365	15590242	T	A	intron_variant	Ht3	0	0	0	0	0	0	0	0.0093	0
169	rs2158083	15608386	15590263	C	T	intron_variant	-	0.613	0.6538	0.3	0.75	0.9	1	0.9333	0.9028	0.8462
170	rs2048683	15608499	15590376	T	G	intron_variant	-	0.613	0.6538	0.3	0.75	0.9	1	0.9333	0.9028	0.8462
171	rs1046588376	15608527	15590404	C	A	intron_variant	-	0	0	0	0	0	0	0	0	0
172	NA	15608693	15590570	A	G	intron_variant	-	0	0	0	0	0	0	0	0	0
173	rs757066	15608952	15590829	C	T	intron_variant	-	0.613	0.6538	0.35	0.75	0.9	1	0.9333	0.9028	0.8462
174	rs192674337	15609136	15591013	T	G	intron_variant	-	0.0248	0	0	0	0	0	0	0	0
175	rs954732733	15609518	15591395	C	G	intron_variant	-	0	0	0	0	0	0	0	0	0
176	rs188991352	15609782	15591659	T	C	intron_variant	-	0.0248	0	0	0	0	0	0	0	0
177	rs1165363168	15609912	15591789	T	C	synonymous_variant, coding_sequence_variant	-	0	0	0	0	0	0	0	0	0
178	rs542683073	15610112	15591989	C	T	intron_variant	Ht1	0	0	0.1	0	0	0	0	0	0
179	rs1243923033	15610187	15592064	T	G	intron_variant	Ht3	0.0050	0	0	0	0	0	0	0	0
180	rs768883316	15610223	15592100	C	A	intron_variant	-	0	0	0	0	0	0	0	0	0
181	rs73195520	15610328	15592205	C	T	intron_variant	-	0	0	0	0	0	0	0	0	0
182	rs2285666	15610348	15592225	C	T	intron_variant	Ht3	0.277	0.2821	0.125	0.5	0.6	0.4722	0.5111	0.4954	0.2692
183	rs4646135	15610506	15592383	T	C	intron_variant	-	0	0	0.05	0	0	0	0	0	0
184	rs73195521	15610588	15592465	T	A	intron_variant	-	0	0	0	0	0	0	0	0	0
185	rs780478736	15610730	15592607	G	C	intron_variant	-	0	0	0	0	0	0.0278	0	0	0
186	rs4646134	15610900	15592777	C	T	intron_variant	-	0	0	0	0	0	0	0	0	0
187	rs748299706	15610919	15592796	T	C	intron_variant	-	0	0	0	0	0	0	0	0	0
188	rs138854040	15611283	15593160	T	A	intron_variant	-	0	0	0	0	0	0.0833	0.0333	0.1111	0
189	rs753351868	15611343	15593220	G	C	intron_variant	-	0	0	0	0	0	0	0	0	0
190	rs59021449	15612256	15594133	G	A	intron_variant	-	0	0	0	0	0	0	0	0	0
191	rs60122685	15612537	15594414	C	T	intron_variant	-	0	0	0	0	0	0	0	0	0
192	rs1200021725	15612915	15594792	T	C	intron_variant	-	0	0	0	0	0	0	0	0	0
193	rs936854189	15613718	15595595	C	T	intron_variant	Ht3	0	0	0	0	0	0	0	0.0046	0
194	rs546624063	15613852	15595729	G	T	intron_variant	-	0	0	0	0	0.04	0	0	0	0
195	rs765668990	15613956	15595833	T	C	intron_variant	-	0	0	0	0	0	0	0	0	0
196	rs2023802	15614145	15596022	G	A	intron_variant	-	0.613	0.6538	0.3	0.75	0.9	1	0.9333	0.9028	0.8462
197	rs146598386	15614250	15596127	G	T	intron_variant	-	0.0347	0.0128	0	0	0	0	0	0.0185	0
198	rs777836257	15614362	15596239	A	G	intron_variant	-	0.0099	0	0	0	0	0	0	0	0
199	rs745651366	15614468	15596345	G	A	intron_variant	-	0	0	0	0	0	0	0	0	0
200	rs1465980428	15614618	15596495	C	T	intron_variant	Ht2	0	0	0	0	0	0	0.0111	0	0
201	rs771727154	15614787	15596664	T	C	intron_variant	-	0	0.0128	0	0	0	0	0	0	0
202	rs4646129	15614857	15596734	C	T	intron_variant	-	0	0	0.05	0	0	0	0	0	0
203	rs6632677	15614872	15596749	G	C	intron_variant	Ht3	0	0	0	0	0	0.0833	0.0556	0.1111	0
204	rs4646128	15614942	15596819	C	T	intron_variant	-	0	0	0	0	0	0	0	0	0
205	rs191869625	15615068	15596945	C	A	intron_variant	-	0.0396	0	0	0.0208	0	0	0	0	0.1538
206	rs372072796	15615437	15597314	G	A	intron_variant	-	0	0	0	0	0	0.0278	0	0	0
207	rs4646127	15615453	15597330	A	G	intron_variant	-	0.613	0.6538	0.3	0.75	0.9	1	0.9333	0.9028	0.8462
208	rs137910448	15615632	15597509	T	C	intron_variant	Ht2	0	0	0	0	0	0	0	0.0694	0
209	rs767609706	15615697	15597574	A	T	intron_variant	Ht3	0	0	0	0	0	0	0.0111	0	0
210	NA	15615741	15597618	A	G	intron_variant	-	0	0	0	0	0	0	0	0	0.0385
211	rs145890723	15615861	15597738	C	A	intron_variant	-	0	0	0	0	0	0	0	0	0
212	rs138763015	15616219	15598096	C	G	intron_variant	-	0	0	0	0	0	0	0	0.0231	0
213	rs187390194	15616426	15598303	C	G	intron_variant	-	0	0	0	0	0	0	0	0.0231	0
214	rs532429719	15616496	15598373	G	A	intron_variant	Ht3	0	0	0	0	0.08	0	0	0	0
215	NA	15616784	15598661	A	G	intron_variant	-	0	0	0	0	0	0	0	0	0
216	rs4646124	15616796	15598673	T	C	intron_variant	-	0.613	0.6538	0.3	0.75	0.9	1	0.9333	0.9028	0.8462
217	rs550649522	15616873	15598750	A	G	intron_variant	Ht2	0	0.0128	0	0	0	0	0	0	0
218	rs4646123	15617301	15599178	C	T	intron_variant	-	0	0	0	0	0	0	0	0	0
219	rs182808331	15617367	15599244	A	G	intron_variant	Ht1	0.0050	0	0.05	0	0	0	0	0	0
220	rs4646122	15617566	15599443	A	G	intron_variant	-	0	0	0.05	0	0	0	0	0	0
221	rs4646121	15617730	15599607	C	T	intron_variant	-	0	0	0	0	0	0	0	0	0
222	rs4646120	15617736	15599613	G	A	intron_variant	Ht2	0.505	0.5256	0.175	0.6042	0.9	0.9444	0.9333	0.9074	0.8462
223	rs756838418	15617815	15599692	C	A	intron_variant	Ht2	0.0050	0	0	0	0	0	0	0	0
224	rs1978124	15618063	15599940	T	C	intron_variant	Ht1, Ht2, Ht3	0.505	0.5256	0.175	0.6042	0.88	0.9444	0.9111	0.9028	0.8462
225	rs114165600	15618117	15599994	T	A	intron_variant	-	0	0	0	0	0	0	0	0	0
226	rs4646119	15618278	15600155	A	G	intron_variant	-	0	0	0	0	0	0	0	0	0
227	rs188512350	15618337	15600214	G	A	intron_variant	Ht2, Ht3	0.0149	0.0385	0	0	0	0	0	0	0
228	rs914799762	15618360	15600237	G	A	intron_variant	Ht3	0	0	0	0	0	0.0278	0	0	0
229	rs4646118	15618408	15600285	C	T	intron_variant	-	0	0	0	0	0	0	0	0	0
230	rs767198373	15618432	15600309	C	G	intron_variant	Ht3	0	0	0	0	0	0.0278	0	0	0
231	rs184064003	15618628	15600505	G	A	intron_variant	Ht1	0.0050	0	0	0	0	0	0	0.0093	0
232	NA	15618810	15600687	A	G	intron_variant	-	0	0.0128	0	0	0	0	0	0	0
233	rs368655410	15618933	15600810	G	A	coding_sequence_variant, synonymous_variant	Ht3	0.0149	0	0	0	0	0	0	0.0185	0
234	rs4646116	15618958	15600835	T	C	missense_variant, coding_sequence_variant	-	0	0	0	0	0	0	0	0	0
235	rs779538833	15618996	15600873	A	G	coding_sequence_variant, synonymous_variant	Ht2	0	0	0	0	0	0	0.0333	0	0
236	NA	15619170	15601047	G	A	intron_variant	-	0.0050	0	0	0	0	0	0	0	0
237	rs4646114	15619382	15601259	C	T	intron_variant, genic_upstream_transcript_variant	-	0	0	0	0	0	0	0	0	0
238	rs4646113	15619458	15601335	G	A	intron_variant, genic_upstream_transcript_variant	-	0	0	0	0	0	0	0	0	0
239	rs779989311	15619639	15601516	C	T	intron_variant, genic_upstream_transcript_variant	-	0	0	0	0	0	0	0	0.037	0
240	NA	15619646	15601523	T	C	intron_variant	Ht3	0	0	0	0	0	0	0	0.0185	0
241	rs186914723	15619670	15601547	G	A	intron_variant, genic_upstream_transcript_variant	Ht3	0.0198	0	0	0	0	0	0	0	0
242	rs4646112	15619733	15601610	C	T	intron_variant, genic_upstream_transcript_variant	-	0	0	0	0	0	0	0	0	0
243	rs747991739	15619798	15601675	C	G	intron_variant, genic_upstream_transcript_variant	Ht2	0.0050	0	0	0	0	0	0	0	0
244	rs189142411	15619809	15601686	C	T	intron_variant, genic_upstream_transcript_variant	Ht1	0.0149	0	0	0	0	0	0	0	0
245	rs111572878	15619817	15601694	T	C	intron_variant, genic_upstream_transcript_variant	-	0	0	0.05	0	0	0	0	0	0
246	rs185721534	15619876	15601753	A	G	intron_variant, genic_upstream_transcript_variant	-	0	0	0	0	0	0	0	0	0
247	rs113208650	15620069	15601946	C	T	intron_variant, genic_upstream_transcript_variant	-	0	0	0	0	0	0	0	0	0
248	rs190509934	15620340	15602217	T	C	upstream_transcript_variant	Ht2, Ht3	0.0050	0	0	0	0.12	0	0	0	0
